# Supplementary material for: Novel SETBP1 mutation in a chinese family with intellectual disability
Source: BMC Med Genomics. 2023 Oct 5;16:233. doi: 10.1186/s12920-023-01649-x (PMC10552191; doi:10.1186/s12920-023-01649-x)
Supplement: Supplementary file 1 — Supplementary Material 1 [file 12920_2023_1649_MOESM1_ESM.xlsx]

## Sheet: Table 1 RT-PCR primer sequences
Supplemental Table1 RT-PCR primer sequences
Gene ID	Primer name	Primer Sequences(5'to3'）
GAPDH	GAPDH-5′	ACAACTTTGGTATCGTGGAAGG
GAPDH	GAPDH-3′	GCCATCACGCCACAGTTTC
SETBP	SETBP1-5′	AAGGATCCCCGTGTCCCTAA
SETBP	SETBP1-3′	TGGCAGCTTTCTGGATGGAG
Note: The table is the specific sequence of primers for SETBP1 RT-PCR

## Sheet: Table 2 Family clinical data
Supplemental Table 2 Clinical phenotype of patients in the family
Case	Gender (M:male:F:female)	Genotype	Age	Motor developmental delay	Speech delay	Intellectual disability	Vision impairment	Hearing impairment	Hypotonia	Attention/concentration deficit	Facial deformities	Epilepsy	MagneticResonanceImaging(Brain)
proband’s mother (Ⅱ-5)	F	c.942_943insGT(p.(Asp316TrpfsTer28))	55y	yes	yes	yes	yes	yes	no	yes	no	no	white matter loosening
proband (Ⅲ-9)	F	c.942_943insGT(p.(Asp316TrpfsTer28))	28y	yes	yes	yes	yes	no	no	yes	no	no	No abnormality
proband sister (Ⅲ-7)	F	c.942_943insGT(p.(Asp316TrpfsTer28))	30y	yes	yes	yes	yes	no	no	yes	no	no	No abnormality
proband sister’s daughter (Ⅳ-2)	F	c.942_943insGT(p.(Asp316TrpfsTer28))	8y	yes	yes	yes	unkown	no	no	yes	no	no	No abnormality
Note: We collected the clinical data of four patients in this family, and made a diagnosis according to the diagnostic criteria for intellectual disability in DSM-5, and found that all four patients had mild intellectual disability.

## Sheet: Table 3 overall data
Supplemental Table 3 Main clinical features in individuals with SETBP1 truncating mutation
Case	Gender (M:male,F:female)	Genotype	Age(y:year,m:month)	Motor developmental delay(Motor scores on Vineland Adaptive Behaviour Scale.)	Speech delay	Intellectual disability(Severity of cognitive impairment was based on standard ID severity levels: borderline (71–85), mild (50/55–70), moderate (35–49/54), severe [20–34], profound (<20); ~ = parent report; # = no clinical cognitive assessment due to young age.)	Vision impairment	Hearing impairment	Hypotonia	Attention/concentration deficit	Facial deformities	Epilepsy	MagneticResonanceImaging(Brain)
Total (n = 82)				77/82(94%)	77/82(94%)	37/78(47%)	17/32(53%)	4/36(11%)	4/31(13%)	46/82(56%)	13/48(27%)	5/17(29%)	6/45(13%)
This study (n = 4)
proband’s mother (Ⅱ-5)	F	c.942_943insGT(p.(Asp316TrpfsTer28))	55y	yes	yes	yes	yes	yes	no	yes	no	no	white matter loosening
proband (Ⅲ-9)	F	c.942_943insGT(p.(Asp316TrpfsTer28))	28y	yes	yes	yes	yes	no	no	yes	no	no	No abnormality
proband sister (Ⅲ-7)	F	c.942_943insGT(p.(Asp316TrpfsTer28))	30y	yes	yes	yes	yes	no	no	yes	no	no	No abnormality
proband sister’s daughter (Ⅳ-2)	F	c.942_943insGT(p.(Asp316TrpfsTer28))	8y	yes	yes	yes	unkown	no	no	yes	no	no	No abnormality
Literature (n = 31)	Morgan A, Braden R, Wong MMK, Colin E, Amor D, Liégeois F, Srivastava S, Vogel A, Bizaoui V, Ranguin K, Fisher SE, van Bon BW. Speech and language deficits are central to SETBP1 haploinsufficiency disorder. Eur J Hum Genet. 2021 Aug;29(8):1216-1225. doi: 10.1038/s41431-021-00894-x. Epub 2021 Apr 27. PMID: 33907317; PMCID: PMC8384874.
1	M	c.453_454insTGGG (p.(Lys152Trpfs*18))	0y8m	Mod. Low	no	unkown				no
2	M	arr[GRCh37] 18q12.3(42519449_42567840)x1	1y3m	Mod. Low	no	unkown				no
3	F	c.1588C>T (p.(Arg530*))	2y11m	Mod. Low	yes	unkown				yes
4	M	arr 18q12.2q12.3(34576844_43015201)x1	3y2m	Mod. Low	yes	unkown				no
5	F	c.1633G>T (p.(Glu545*))	3y4m	Mod. Low	yes	unkown				no
6	F	c.1630C>T (p.(Arg544*))	3y7m	yes	yes	unkown				no
7	F	c.1873C>T (p.(Arg625*))	3y8m	Mod. Low	yes	Mild				yes
8	F	c.1777C>T (p.(Gln593*))	4y6m	Mod. Low	yes	Mild				yes
9	F	c.1876C>T (p.(Arg626*))	5y7m	yes	yes	Moderate				yes
10	M	c.1408delA (p.(Met470*))	6y1m	Mod. Low	yes	Moderate~				no
11	M	c.726_732del (p.(Arg243Leufs*98))	6y2m	Adequate	yes	Borderline				yes
12	M	c.1676delC (p.(Pro559Argfs*21))	6y10m	Mod. Low	yes	Mild				yes
13	F	c.3799_3800insC (p.(Gly1267Alafs*17))	7y0m	Mod. Low	yes	Moderate				yes
14	M	c.3120C>A (p.(Tyr1040*))	7y2m	Low	yes	Borderline				yes
15	M	c.337delG (p.(Ala113Leufs*94))	7y6m	Mod. Low	yes	Mild–moderate				no
16	M	c.1568delA (p.(His523Leufs*32))	8y1m	Mod. Low	yes	Borderline				yes
17	M	c.821G>A (p.(Trp274*))	8y5m	Adequate	yes	Borderline				yes
18	F	c.2665C>T (p.(Arg889*))	8y11m	yes	yes	Borderline				no
19	F	c.1765C>T (p.(Arg589*))	9y4m	Mod. Low	yes	Mild				no
20	M	c.1730_1749del (p.(Leu577Glnfs*20))	11y0m	Adequate*	yes	Moderate				yes
21	M	c.1821del (p.(Ser608Alafs*22))	11y7m	Mod. Low*	yes	Mild				yes
22	F	c.422dup (p.(Arg142Valfs*7))	12y0m	Mod. Low*	yes	Mild				yes
23	M	c.1873C>T (p.(Arg625*))	12y1m	Adequate*	yes	Mild				yes
24	M	arr[hg19] 18q12.3q21.1(39600614_45460709)x1	13y0m	NA	yes	Moderate				no
25	M	c.403C>T (p.(Gln135*))	13y5m	Adequate*	yes	Severe~				no
26	M	c.1765C>T (p.(Arg589*))	13y7m	Mod. Low*	yes	Mild				yes
27	F	c.2076_2092delinsC (p.(Lys693Profs*86))	14y2m	Adequate*	yes	Mild				yes
28	M	c.2156del (p.(Gly719Glufs*65))	14y10m	Mod. Low*	yes	Mild–moderate				yes
29	M	c.39_40del (p.(Gly15Argfs*47))	15y10m	Mod. Low*	yes	Moderate				no
30	M	c.2464del (p.(Ile822Tyrfs*13))	19y10m	N~	yes	Moderate				no
31	M	c.2982C>G (p.(Tyr994*))	23y2m	Mod. Low*	yes	Average				no
Literature (n = 13)	Coe BP, Witherspoon K, Rosenfeld JA, van Bon BW, Vulto-van Silfhout AT, Bosco P, Friend KL, Baker C, Buono S, Vissers LE, Schuurs-Hoeijmakers JH, Hoischen A, Pfundt R, Krumm
DNA03-00335	M	p.Ile822Tyrfs*13	14 years	yes	yes	Normal IQ					yes
DNA-008897	M	p.Leu411Glyfs*6	73 years	yes	yes	Profound ID					yes
Troina 1274	M	p.Trp532*	19 years	yes	yes	Severe ID					yes		−
Troina 1512	M	p.Ser1011*	17 years	yes	yes	Mild ID					yes		−
Troina 3097	F	p.Arg143Valfs*64	34 years	yes	yes	Severe ID					yes		yes
DNA11-21308Z	F	p.Arg625*	36 years	yes	yes	Mild to moderate ID				yes	yes
DNA11-19324Z	F	p.Arg626*	9 years	−	yes	2no to 2.5noyear delay at 9 years old					yes		−
DNA08-08272	M	p.Gly15Argfs*47	9 years	yes	yes	Mild ID				yes	yes		yes
Rauch et al.	F	p.Lys592*	13 years	−	yes	Mild ID				yes	yes
9886269	M	Deletion	5 years	yes	yes	Global delay				yes	yes		yes
Marseglia et al.	M	Deletion	15 years	yes	yes	Mild ID				yes	yes		yes
Filges et al. pt. 1	M	Deletion	7 years	yes	yes	Moderate ID					yes		yes
Filges et al. pt. 2	M	Deletion	4 years	yes	yes	unkown					yes
Literature (n = 13)	Jansen NA, Braden RO, Srivastava S, Otness EF, Lesca G, Rossi M, Nizon M, Bernier RA, Quelin C, van Haeringen A, Kleefstra T, Wong MMK, Whalen S, Fisher SE, Morgan AT, van Bon BW. Clinical delineation of SETBP1 haploinsufficiency disorder. Eur J Hum Genet. 2021 Aug;29(8):1198-1205. doi: 10.1038/s41431-021-00888-9. Epub 2021 Apr 19. PMID: 33867525; PMCID: PMC8385049.
Individual 1	F	p.(Arg626*)	4	delayed. Rolling a 8 months. Crawling 11-13m. Sitting at 9 months. bicycle: 3-5 years (balance and riding is hard) physio for gross motor skills	Delayed. first word at age of 3. Five words at 4 years. Uses sign language language. Understanding milder affected. Still learning short sentences.	Moderate ID		normal			no
Individual 2	F	p.(Arg625*)	2.3	delayed. Sitting > 13m Crawling > 14m Broad walking pattern	Impairment. Does not speak. Uses sign language. Little facial expression. language comprehension at 26 months at age of 10 months	Moderate ID		normal			broad nasal bridge, epicanthal folds, low-set ears		at age of 1 year: normal
Individual 3	F	p.(Leu682Ilefs*9)	50	delayed	Barely speaks, uses sign language	Severe ID		normal			broad nasal tip, flat philtrum, posteriorly rotated ears, high palate
Individual 4	F	p.(Leu682Ilefs*9)	64	delayed	speaks a little	Moderate ID		normal			broad nasal tip, flat philtrum, high palate
Individual 5	M	p.(Arg625*)	10	delayed. Rolling 6ms. Sitting at 12 ms. Crawling 12 ms. Standing 15ms, Walking at 17 ms, initially fell quite a lot. Can ride a bike, swimming. Capable at doing many daily activities and self-care. Problems with fine motor skills.	2 word phrases at 2.5 ys. full sentences at 3.5 ys. Hypernasal speech. Currently speaks in phrases and short sentences. Solid nonverbal communication including integrating eye contact, gestures, and facial expressions with his speech. Moderately low expressive vocabulary. Therapy 5 days a week for several years. Preschool for children with language based learning disorders. Speaks well now, but o…	borderline		Normal			almond shaped full eyes, small eyes, intermittent exotropia. Thin upper lip. Bulbous nose, wide nasal bridge		Normal MRI
Individual 6	M	p.(Ser136Trpfs*12)	11	Mild delay. Biking at 5 ys. fine motor delay. Can read and write with fine motor trouble	Delayed. Simple sentences, articulation disorder. Good vocabulary. Good verbal comprehension	mild ID		normal			downslant palbebral fissures, ptosis, infra-orbital folds, protruding ears
Individual 7	M	p.(Pro906Argfs*56)	14	delay first noted at 12 ms. poor fine motor coordination.	Delayed. Used words at 6 months, but lost them. first words at 4 ys (48 m). First phrases at 7 ys. Phrases and short sentences currently (14 y) He has Extremely Low receptive vocabulary and expressive vocabulary	Severe ID		normal			high hairline, prominent forehead, bilateral dimples, high nasal root with a wide tip and wide prominent nose. Crowded teeth, pointed canines, narrow palate		Normal MRI at 60 ms
Individual 8	M	p.(Val1256Cysfs*28)	17	Normal milestones. Sitting 9 m. Walking 14m	at 17 years : simple sentences, no reading and no writting	Moderate ID		normal			hyperpigmented spots on the tongue		Normal at age of 7 and 14
Individual 9	M	p.(Gly719Glufs*65)	14	delayed. Sitting normal milestone (4-7 ms). Crawling at 11 ms. Walking 21ms, still abnormal gait. Ride a bike: 6-7Y.	Delayed. Sign language at 2 ys. Speech almost absent at 11 ys, At 12 years going to speach/language school. Short sentences at 14 ys. Poor pronunciation, grumble	Severe ID		normal			retrognatia, hypotone face, prominent nose, mild retrognathia, ptosis, prominent anti-helix
Individual 10	F	p(Lys693Profs*86)	15	Sitting delayed 12 months. Crawling 13 months. Walking 18 months. 13 years: longer distances by wheelchair due to exercise intolerance, cycling learned at 6-7 years	Delayed. First words at 14 months, 16 months no speaking, 20 months a few words, good language comprehension. 2 word sentences at 4,5 year. Short sentences 6-7Y. 13 years: phrases with multiple words, she has to search for words.	Mild ID		since 9 years: on one side conductive 30 db loss by recurrent infections (perforated eardrum), solo hearing equipment			mild blepharophimosis, hypertelorism, full nasal tip, synophrys, posteriorly rotated ears, smal mouh, thin upper lip.		2.5 years: normal MRI
Individual 11	F	p. (Gly1267Alafs*17)	6	Delayed. Sitting 4-7ms. Crawling 11-13 ms	Delayed. Speaks little and unclear. At this moment (6 year) she has 20 words in vocubular.	Moderare ID		normal			frontal bossing, small bitemporal length,
Individual 12	F	p.(Pro252Leufs*91)	8	delayed	normal	Moderate ID		normal			high and prominent forehead, broad nasal bridge, hypertelorism, open mouth, buccal hypotonia		No brain abnormality
Individual 13	F	p.(Arg544*)	3	Delayed Sitting: 10 ms. Crawling: 19 ms. Walking 23ms (toddling gait). Delay of gross and fine motor skills.	expressive language impairment and below average language comprehension. first words <12m. 3 years: 4-5 words communication with hand signs. Only understands commands that often occurs	no		normal			long face, full nose tip, telecanthus, folded top of the helix edge, small mouth, thick lower lip, long philtrum.
Individual 14	F	p.(Glu545*)	1.67	Delayed. Rolling over at 5 ms. Crawling 10 ms	Babbling 20 ms			normal			Plagiocephaly, craniosynostosis,
Individual 16	M	p.(His523Leufs*32)	6	Delayed: Sitting 4-7 ms. Crawling 13 ms. Physiotherapy 15 ms. He walks typically, run, climb up/down steps. He can ride a tricycle on a smooth flat surface. Developmental Coordination Disorder. Below average fine motor coordination.	Smiling normal standpoint. First words at 13 ms. 20 words at 3 ys. 2 word phrases at 3,5 ys. short sentences 4-5ys	mild		normal			downslant palpebral fissures, epicanthal folds. Narrow nose with anteverted nares, tented mouth, small squared-off teeth.		MRI 4 years normal
Individual 17	M	p.(Arg625)*	3	Motor developmental delay	speech developmental delay	Mild		normal			frontal bossing, hairline anomalies, high forehead, micrognathia, prominent forehead, retrognathia, triangular face, deep-set eyes, downslant palpebral fissures, epicanthal folds, hypertelorism, ptosis, blepharophimosis, posteriorly rotated ears, high palate, thick upper lip.		Normal
Individual 18	M	p.(Pro559Argfs*21)	6	Delayed. He can run, climb up/ down steps, ride a bike with training wheels. Visual motor developmental quotient 43% on Capute scales (performed at age 76 months)	First word 2-3 ys 30-50 words at 6 ys. 150-200 signs at 6 ys			normal			bulbous nose, relatively small eyes		delayed myelination on brain MRI at 18 months of age
Individual 19	M	p.(Trp274*)	8	sitting: 4-7 m. 7-10 ms crawling. can not ride a bike, still learning. Walks typically. Need help with personal care. Difficulty with balance and fine motor skills	first words > 18 m, short sentences 4-5 ys	Borderline ID		normal
Individual 20	F	p.(Gln593*)	3	Mild delay. Sitting: 4-7 m. crawling: 7-10 m. Walking > 16 m. worse balance and fine motor skills. No jumping or running yet	first words < 12 m. Still learning short sentences at age of almost 4.	Mild ID		Bilateral asymmetric hearloss, Mild (25-39dBHL).			micrognatia, ptosis, underbite		normal
Individual 21	M	deletion	1.28	delayed. Sitting: 8-10 ms. Crawling 11-13 m. Walking: still learning	still learning, no speech yet	Not tested yet		normal			prominent forehead (like father), hypertelorism, ptosis, small mouth, thin lips
Individual 22	M	p.(Arg243Leufs*98)	6.2	Delayed. Sitting 4-7 m. Crawling 7-10 m. Walking 13-15 m. Ride a bike 3-5 ys. Poor balance and fine motor skills compared to peers	first words > 18 m. short sentences 4-5 ys	no		normal
Individual 23	M	p.(Lys152Trpfs*18)	0.74	late with head control, rolling over, not sitting or crawling yet	not yet	Not tested yet		normal					normal
Individual 24	M	p.(Tyr994*)	23	delayed. Sitting 8-10 m. Crawling 11-13 m. Walking > 16 ms Ride a bike 6-7 ys. Problems with balance and fine motor skills	Age first words < 12 m. short sentences 2-3 ys	No		normal			high palate
Indvidual 25	M	p.(Tyr1040*)	7	Moderate delay. Sitting 8-10m. Crawling 11-13m. Walking>16 m. Still learning to ride a bike. Worse balance and fine motor skills	First words >18m, short sentences 4-5Y. Language regression	no		normal			broad nasal bridge/nose, hypertelorism, short philtrum		normal
Eising et al.	F	p.(Arg889*)	8 years, 11 months	fine + gross motor delays, toileting delays	oral motor impairment, severe receptive and expressive speech impairment. Also reading and spelling deficits.	no		normal			no		normal
Eising et al.	F	p.(Pro594Leufs*36)	12	Delayed	delayed onset of language use. dysarthriaoral expression scales standard score < 85. listening comprehension scales standard scores < 85	Mild ID
Hamdan et al.	M	p.(Ser608Alafs*22)	11.5	Sitting 8-10 m. Crawling 11-13 m. Walking at 25 m. He could run, jump and go up the stairs with support. Bike 6-7 years.	First words < 12m. Makes 2-3 word sentences at 6.5 ys. 100 words at 25 months. pronuncation is difficult	Moderate ID.					thin lips, micrognatia		MRI normal except for myelination delay at 2 ys
Coe et al. DNA03-00335	M	p.(Ile822Tyrfs*13)	19	sitting 8-10 m. Crawling 11-13 m. walks 21 m. Riding a bike 3-5 ys	first words 18 m. 3 yrs: stereotypic words, autistiform behaviour. Almost no speech till 4- yrs, used sign language and pictos. 4-5 years short sentences. Speaks at 14 yrs, but hard to understand, wrong order, difficulty finding words. Specialised secondary school	Mild ID					high palate, Broad dental ridges, flattened crux superior of the ears, Blepharophimosis, straight eyebrows		MRI age of 3 years: no structural abnormalities
Coe et al. DNA-008897	M	p.(Leu411Glyfs*6)	73	sitting 12 months. standing 24 months. walking 3 years. broad based walking pattern	54 years: still lack of speech. learned some signs of non-verbal communication	severe ID		Age of 52, hearing loss of 70 dB of the left ear			Long face, Flat midface, High hairline, in the neck brittle hairs, large ears, sparce eyebrows
Coe et al. DNA11-21308Z	F	p.(Arg625*)	36	Mild motor delay, not further described	Attended special school for children with language and hearing delay. Dysphasia.	Moderate ID					Full nasal tip, high palate, small mouth, blepharophimosis		Normal
Coe et al. DNA08-08272	M	p.(Gly15Argfs)*47	14	sitting: >13m. Crawling 11-13 m. Walking 13 m. Normal gait. Clumpsy motor skills. Can ride a bike at 5 years	First words 1 yr, Stopped speaking after a while. Almost absent speech. likes to communicate with others with sign language. 12 years: 15 words	Mild ID					Broad nasal bridge, Pointed chin. Frontal bossing, hairline anomalies. thin upper lip, Flat and long philtrum, folded helices, upturned ear lobules, low-set ears, posteriorly rotated ears, Downslant palbebral fissures, hypertelorism, long eyelashes, ptosis, Synophrys		Normal cerebral MRI
Coe et al. Troina 1274	M	p.(Trp532*)	19	Head standing 7 m. Sitting at 12 m. First steps 18 m. Mild static and dynamic balance delay	Speech absent at 4 ys. impairement of expressive speech. repetitive and poorly understandable speech	severe ID					Brachycephaly, low-set anterior hairline, low-set ears, Downslant palbebral fissures, hypertelorism, ptosis		Normal MRI at 3,5 ys
Coe et al. Troina 3097	F	p.(Arg143Valfs*64)	34	Akward gait, normal developmental milestones	Poor speech	Severe ID					long face, low-set hairline. Dental crowding, high narrow palate, large and low-set ears, ptosis
Rauch et al.	F	p.(Lys592*)	13.83	Sitting at 11 m. Walking at 17 m	First words at 13 m. Reduced vocabulary at 13 ys.	mild ID					Midface retraction. Broad nose. Broad nasal tip. oligodontia, small mouth, hypertelorism
Note: We included 82 patients with reported SETBP1 truncating mutations, and counted the percentages of symptoms. As shown in the table, almost all patients have symptoms of developmental delay, and more than half of the patients have symptoms such as intellectual disability and inattention
